# Supplementary material for: Utilization of diagnostic resources and costs in patients with suspected cardiac chest pain
Source: Eur Heart J Qual Care Clin Outcomes. 2020 Aug 18;7(6):583–90. doi: 10.1093/ehjqcco/qcaa064 (PMC9172873; doi:10.1093/ehjqcco/qcaa064)
Supplement: qcaa064_Supplementary_Data [file qcaa064_supplementary_data.zip]

Archive with 2 entries (2 files):
- Table 2 supplement.docx
- Table 1 supplemental.docx
